# Supplementary material for: BSA-Based Nanoparticles for Dual Loading of Pazopanib and Enzalutamide: Formulation Optimization and In Vitro Evaluation in Breast Cancer Cells
Source: Pharmaceutics. 2026 Apr 13;18(4):475. doi: 10.3390/pharmaceutics18040475 (PMC13119014; doi:10.3390/pharmaceutics18040475)
Supplement: Supplementary file 1 [file pharmaceutics-18-00475-s001.zip]

Archive with 1 entries (1 files):
- pharmaceutics-4223342-supplementary.pdf
